# Supplementary material for: Echocardiographic Evaluation of Right Ventricular (RV) Performance over Time in COVID-19-Associated ARDS—A Prospective Observational Study
Source: J Clin Med. 2021 May 1;10(9):1944. doi: 10.3390/jcm10091944 (PMC8125118; doi:10.3390/jcm10091944)
Supplement: Supplementary file 1 [file jcm-10-01944-s001.zip]

Archive with 1 entries (1 files):
- jcm-1162605-SI.pdf
